# Supplementary material for: The Hulks and the Deadpools of the Cytokinin Universe: A Dual Strategy for Cytokinin Production, Translocation, and Signal Transduction
Source: Biomolecules. 2021 Feb 3;11(2):209. doi: 10.3390/biom11020209 (PMC7913349; doi:10.3390/biom11020209)
Supplement: Supplementary file 1 [file biomolecules-11-00209-s001.xlsx]

## Sheet: square
		iP-type		tZ-type		cZ-type		DHZ-type		BAP-type		MPP-type
	free base	iP	N6-(Δ2-isopentenyl)adenine	tZ	trans-zeatin	cZ	cis-zeatin	DHZ	dihydrozeatin	BAP alternatively BA	6-benzylaminopurine N6-benzyladenine	MPP	6-(3-methylpyrrol-1-yl)purine
	riboside	iPR	isopentenyladenosine	tZR	trans-zeatin N9-riboside	cZR	cis-zeatin N9-riboside	DHZR	dihydrozeatin N9-riboside	BAPR	benzylaminopurine N9-riboside	MPPR	methylpyrrolpurine N9-riboside
	nucleotide	iPRMP	isopentenyladenosine 5'-monophosphate	tZRMP	trans-zeatin N9-riboside 5'-monophosphate	cZRMP	cis-zeatin N9-riboside 5'-monophosphate	DHZRMP	dihydrozeatin N9-riboside 5'-monophosphate	BAPRMP	benzylaminopurine N9-riboside-5'-monophosphate	MPPRMP	methylpyrrolpurine N9-riboside 5'-monophosphate
	N3-glucoside	iP3G	isopentenyladenine N3-glucoside	tZ3G	trans-zeatin N3-glucoside	cZ3G	cis-zeatin N3-glucoside	DHZ3G	dihydrozeatin N3-glucoside	BAP3G	benzylaminopurine N3-glucoside	MPP3G	methylpyrrolpurine N3-glucoside
	N7-glucoside	iP7G	isopentenyladenine N7-glucoside	tZ7G	trans-zeatin N7-glucoside	cZ7G	cis-zeatin N7-glucoside	DHZ7G	dihydrozeatin N7-glucoside	BAP7G	benzylaminopurine N7-glucoside	MPP7G	methylpyrrolpurine N7-glucoside
	N9-glucoside	iP9G	isopentenyladenine N9-glucoside	tZ9G	trans-zeatin N9-glucoside	cZ9G	cis-zeatin N9-glucoside	DHZ9G	dihydrozeatin N9-glucoside	BAP9G	benzylaminopurine N9-glucoside	MPP9G	methylpyrrolpurine N9-glucoside
	O-glucoside			tZOG	trans-zeatin O-glucoside	cZOG	cis-zeatin O-glucoside	DHZOG	dihydrozeatin O-glucoside
	riboside O-glucoside			tZROG	trans-zeatin N9-riboside O-glucoside	cZROG	cis-zeatin N9-riboside O-glucoside	DHZROG	dihydrozeatin N9-riboside O-glucoside

## Sheet: by type
iP-type
iP	N6-(Δ2-isopentenyl)adenine
iPR	isopentenyladenosine
iPRMP	isopentenyladenosine 5'-monophosphate
iP7G	isopentenyladenine N7-glucoside
iP9G	isopentenyladenine N9-glucoside
tZ-type
tZ	trans-zeatin
tZR	trans-zeatin N9-riboside
tZ7G	trans-zeatin N7-glucoside
tZ9G	trans-zeatin N9-glucoside
tZOG	trans-zeatin O-glucoside
cZ-type
cZ	cis-zeatin
cZR	cis-zeatin N9-riboside
cZ9G	cis-zeatin N9-glucoside
cZOG	cis-zeatin O-glucoside
cZROG	cis-zeatin N9-riboside O-glucoside
DHZ-type
DHZ	dihydrozeatin
DHZ3G	dihydrozeatin N3-glucoside
DHZ7G	dihydrozeatin N7-glucoside
DHZ9G	dihydrozeatin N9-glucoside
BAP-type
BAP alternatively BA	6-benzylaminopurine N6-benzyladenine
BAPRMP	benzylaminopurine N9-riboside-5'-monophosphate
BAP3G	benzylaminopurine N3-glucoside
BAP7G	benzylaminopurine N7-glucoside
BAP9G	benzylaminopurine N9-glucoside
MPP-type
MPP	6-(3-methylpyrrol-1-yl)purine
MPPR	methylpyrrolpurine N9-riboside
MPP9G	methylpyrrolpurine N9-glucoside

## Sheet: by form
free base
iP	N6-(Δ2-isopentenyl)adenine
tZ	trans-zeatin
cZ	cis-zeatin
DHZ	dihydrozeatin
BAP alternatively BA	6-benzylaminopurine N6-benzyladenine
MPP	6-(3-methylpyrrol-1-yl)purine
riboside
iPR	isopentenyladenosine
tZR	trans-zeatin N9-riboside
cZR	cis-zeatin N9-riboside
MPPR	methylpyrrolpurine N9-riboside
nucleotide
iPRMP	isopentenyladenosine 5'-monophosphate
BAPRMP	benzylaminopurine N9-riboside-5'-monophosphate
N3-glucoside
DHZ3G	dihydrozeatin N3-glucoside
BAP3G	benzylaminopurine N3-glucoside
N7-glucoside
iP7G	isopentenyladenine N7-glucoside
tZ7G	trans-zeatin N7-glucoside
DHZ7G	dihydrozeatin N7-glucoside
BAP7G	benzylaminopurine N7-glucoside
N9-glucoside
iP9G	isopentenyladenine N9-glucoside
tZ9G	trans-zeatin N9-glucoside
cZ9G	cis-zeatin N9-glucoside
DHZ9G	dihydrozeatin N9-glucoside
BAP9G	benzylaminopurine N9-glucoside
MPP9G	methylpyrrolpurine N9-glucoside
O-glucoside
tZOG	trans-zeatin O-glucoside
cZOG	cis-zeatin O-glucoside
riboside O-glucoside
cZROG	cis-zeatin N9-riboside O-glucoside
